# Supplementary material for: Glucagon Potentiates Insulin Secretion Via β-Cell GCGR at Physiological Concentrations of Glucose
Source: Cells. 2021 Sep 21;10(9):2495. doi: 10.3390/cells10092495 (PMC8471175; doi:10.3390/cells10092495)
Supplement: Supplementary file 1 [file cells-10-02495-s001.zip]

Archive with 1 entries (1 files):
- cells-1384918-supplementary.pdf
